# Supplementary material for: Comparative efficacy and cognitive safety of magnetic seizure therapy and electroconvulsive therapy in major depressive disorder: a systematic review and meta-analysis
Source: Front Psychiatry. 2026 Jun 17;17:1873016. doi: 10.3389/fpsyt.2026.1873016 (PMC13319006; doi:10.3389/fpsyt.2026.1873016)
Supplement: Supplementary file 2 [file Table1.xlsx]

## Sheet: data
Web of Science
#	Search Query	Results	Date Run
1	((((TS=(Magnetic Seizure Therapy)) OR TS=(MST)) OR TS=(Magnetic Convulsion Therapy)) OR TS=(Magnetic shock therapy)) OR TS=(Magnetic seizure induction)	40548	Tue Nov 04 2025 22:34:30 GMT+0800
2	(((((((((((((TS=(Depressive Disorder, Major)) OR TS=(Depression)) OR TS=(depressive disorder)) OR TS=(major depression)) OR TS=(treatment resistant depression)) OR TS=(refractory depression)) OR TS=(Major depressive disorder)) OR TS=(MDD)) OR TS=(Major depressive episode)) OR TS=(Severe depression)) OR TS=(TRD)) OR TS=(Clinical Depression)) OR TS=(Depression, Involutional)) OR TS=(Involutional De…	1120356	Tue Nov 04 2025 22:37:46 GMT+0800
3	#1 AND #2	1897	Tue Nov 04 2025 22:38:53 GMT+0800
Pubmed
Search number	Query	Results	Date
5	(((((Magnetic Seizure Therapy[Title/Abstract]) OR (MST[Title/Abstract])) OR (Magnetic Convulsion Therapy[Title/Abstract])) OR (Magnetic shock therapy[Title/Abstract])) OR (Magnetic seizure induction[Title/Abstract])) AND (("Depressive Disorder, Major"[Mesh]) OR (((((((((((((Depression[Title/Abstract]) OR (depressive disorder[Title/Abstract])) OR (major depression[Title/Abstract])) OR (treatment r…	307	2025-11-04
4	("Depressive Disorder, Major"[Mesh]) OR (((((((((((((Depression[Title/Abstract]) OR (depressive disorder[Title/Abstract])) OR (major depression[Title/Abstract])) OR (treatment resistant depression[Title/Abstract])) OR (refractory depression[Title/Abstract])) OR (Major depressive disorder[Title/Abstract])) OR (MDD[Title/Abstract])) OR (Major depressive episode[Title/Abstract])) OR (Severe depressi…	523500	2025-11-04
3	((((((((((((Depression[Title/Abstract]) OR (depressive disorder[Title/Abstract])) OR (major depression[Title/Abstract])) OR (treatment resistant depression[Title/Abstract])) OR (refractory depression[Title/Abstract])) OR (Major depressive disorder[Title/Abstract])) OR (MDD[Title/Abstract])) OR (Major depressive episode[Title/Abstract])) OR (Severe depression[Title/Abstract])) OR (TRD[Title/Abstra…	518984	2025-11-04
2	"Depressive Disorder, Major"[Mesh]	43697	2025-11-04
1	((((Magnetic Seizure Therapy[Title/Abstract]) OR (MST[Title/Abstract])) OR (Magnetic Convulsion Therapy[Title/Abstract])) OR (Magnetic shock therapy[Title/Abstract])) OR (Magnetic seizure induction[Title/Abstract])	7733	2025-11-04
Embase
No. Query Results Results Date
#3.	#1 AND #2	470	2025-11-04
#2.	depressive disorder, major':ti,ab OR 'depression':ti,ab OR 'depressive disorder':ti,ab OR 'major depression':ti,ab OR 'treatment resistant depression':ti,ab OR 'refractory depression':ti,ab OR 'major depressive disorder':ti,ab OR 'mdd':ti,ab OR 'major depressive episode':ti,ab OR 'severe depression':ti,ab OR 'trd':ti,ab OR 'clinical depression':ti,ab OR 'depression, involutional':ti,ab OR 'involu…	719385	2025-11-04
#1	magnetic seizure therapy':ti,ab OR 'mst':ti,ab OR 'magnetic convulsion therapy':ti,ab OR 'magnetic shock therapy':ti,ab OR 'magnetic seizure induction':ti,ab	11368	2025-11-04
Cochrane
ID	Search	Hits	Date Run:
#1	(Magnetic Seizure Therapy):ti,ab,kw OR (MST):ti,ab,kw OR (Magnetic Convulsion Therapy):ti,ab,kw OR (Magnetic shock therapy):ti,ab,kw OR (Magnetic seizure induction):ti,ab,kw (Word variations have been searched)	1569	04/11/2025
#2	(Depressive Disorder, Major):ti,ab,kw OR (Depression):ti,ab,kw OR (depressive disorder):ti,ab,kw OR (major depression):ti,ab,kw OR (treatment resistant depression):ti,ab,kw OR (refractory depression):ti,ab,kw OR (Major depressive disorder):ti,ab,kw OR (MDD):ti,ab,kw OR (Major depressive episode):ti,ab,kw OR (Severe depression):ti,ab,kw OR (TRD):ti,ab,kw OR (Clinical Depression):ti,ab,kw OR (Depre…	121277	04/11/2025
#3	#1 AND #2	219	04/11/2025
