# Supplementary material for: Comparative efficacy and cognitive safety of magnetic seizure therapy and electroconvulsive therapy in major depressive disorder: a systematic review and meta-analysis
Source: Front Psychiatry. 2026 Jun 17;17:1873016. doi: 10.3389/fpsyt.2026.1873016 (PMC13319006; doi:10.3389/fpsyt.2026.1873016)
Supplement: Supplementary file 5 [file Table4.xlsx]

## Sheet: Sheet1
Adverse Events
Study	Indicators	MST			ECT		Description
		Events	Sample		Events	Sample
Wang 2025a	Short-term memory loss	9	42		31	44
	Headache	10	42		19	44
	Muscle pain	6	42		21	44
	Nausea or vomiting	4	42		16	44
	Others	4	42		9	44
Zhang 2020							No serious adverse events were reported. The duration of seizure, recovery time of breathing, consciousness and orientation were recorded.
White 2006							Binary event/person-based outcome measures (e.g., treatment response rate, remission rate, incidence of selected adverse events, etc.) are not reported.
Yang 2025	Dizziness	0	20		1	20
	Headache	0	20		1	20
	Fatigue	0	20		1	20
	fever	0	20		0	20
	Nausea/Vomiting	0	20		1	20
	Arrhythmia, drug allergy, fracture, asphyxia, delirium, epilepsy, death, etc	0	20		0	20
Wang 2025b	Short-term Memory Loss	9	45		31	50
	Headache	8	45		19	50
	Muscle Pain	11	45		21	50
	Nausea/Vomiting	3	45		16	50
	Any Adverse Event	13	45		32	50
Soehle 2014							Other than BIS monitoring errors, other adverse events (such as headache, muscle pain, etc.) were not systematically reported.
Polster 2015							The article only qualitatively described that "ECT caused acute memory impairment, and MST did not appear", without providing the number of events and sample size.
Kayser 2017							Cognitive side effects (1 case in the ECT group)
Kayser 2011							There were no side effects in the MST group. Some patients in the ECT group presented with headache, nausea and muscle pain
Fitzgerald 2018							In the MST group, there were patients with premature recovery of consciousness after anesthesia, and there were no serious adverse events
El-Deeb 2020	Body Ache	1	30		8	30
	Headache	0	30		7	30
Deng 2024	Serious Adverse Events, n	0	35		5	38
							Subjective adverse effects: the ECT group had significantly higher severity of headache, nausea, muscle pain, and confusion than the MST group.
Atluri 2018							Adverse events were not systematically reported in this article, only memory impairment was mentioned in ECT, and cognitive side effects of MST were rare
